# Supplementary material for: Distinct Responses of Rare and Abundant Microbial Taxa to In Situ Chemical Stabilization of Cadmium-Contaminated Soil
Source: mSystems. 2021 Oct 12;6(5):e01040-21. doi: 10.1128/mSystems.01040-21 (PMC8510535; doi:10.1128/mSystems.01040-21)
Supplement: TABLE S4 [file msystems.01040-21-st004.xlsx]

## Sheet: Supplementary Table
Table S4 Summary of 18 ecosystem functions and ecosystem multifunctionality.
	Plant production	Soil conditions	Nutrient cycling										Turnover of organic matter						Ecosystem multifunctionality	Ecosystem multifunctionality （Average value）	Fold change relative to the control (%)
Sample	Lettuce yield (t ha-1)	Soil pH	TC ( g Kg-1)	TN (g Kg-1)	C/N	PAO (µg NO2--N g-1 dry soil h-1)	Urease (mg NH3--N g-1d-1)	Phosphate (µmol h-1 g-1)	Nitrification genes abundance	Denitrification genes abundance	P cycling genes abundance	S cycling genes abundance	SBR (µg kg-1 h-1)	β-glucosidase (µmol h-1 g-1)	β-D-cellulosidase (µmol h-1 g-1)	N-acetyl-β-glucosaminidase (µmol h-1 g-1)	Carbon fixation genes abundance	Carbon degradation genes abundance
CK.A	13.08	5.61	19.7555	2.09	9.45239	0.22	1.45392	20.8818	63.3241	1999.12	1299.06	2634.59	6698.73	10.4383	1.47147	1.61374	3373.37	9608.14	0.236417	-0.327853	/
CK.B	7.36	5.38	16.444	2.03	8.10049	0.2	1.35481	19.524	66.3023	2052.64	1321.84	2707.59	3629.9	6.20034	1.19983	1.19983	3477.84	9920.47	-0.483023
CK.C	9.28	5.02	17.5201	2.09	8.38282	0.16	1.32284	17.118	64.648	2024.65	1326.36	2689.82	4877.3	4.69704	0.226915	0.402971	3450.42	9855.07	-0.736953
C1.A	17.04	5.49	18.3961	2.05	8.97371	0.18	1.2169	17.5391	70.4732	2179.95	1414.08	2907.79	4436.87	5.99467	0.878805	0.879222	3719.75	10633.7	-0.32562	-0.436	-32.861
C1.B	12.36	5.56	17.6897	2.01	8.80085	0.2	1.34734	17.7955	63.0395	2087.42	1363.62	2792.72	4838.01	6.72787	0.790532	1.08541	3564.88	10250.7	-0.406114
C1.C	27.84	5.44	17.3951	1.98	8.7854	0.36	1.05423	16.1433	67.9133	2094.05	1354.58	2781.53	4036.8	4.42005	0.660649	0.847312	3564.6	10166.1	-0.575026
C3.A	19.28	6.45	21.3642	2.14	9.98327	0.68	1.05344	16.9641	67.1867	2047.35	1311.95	2704.35	6480.94	9.62166	2.1505	1.439	3493.21	9986.43	0.350951	0.219	166.902
C3.B	14.96	5.45	21.3721	2.1	10.1772	0.44	1.34018	17.7795	77.1131	2285.7	1489.23	3118.68	4447.06	5.71658	0.722976	0.891784	3943.77	11486.2	-0.0270531
C3.C	13.6	5.47	22.0976	2.26	9.7777	0.32	1.49088	17.3197	78.1707	2252.82	1474.91	3070.25	5382.82	5.94162	1.27706	1.18524	3900.72	11327.6	0.334103
L1.A	20.96	5.92	17.1345	2.03	8.44064	0.72	1.23599	12.0608	74.2747	2183.43	1379.74	2912.93	5228.95	5.19585	0.373887	0.577405	3702.43	10692.9	-0.412498	-0.47699	-45.489
L1.B	12.8	6.1	15.8999	1.89	8.41265	0.26	1.32364	13.5459	81.0221	2449.94	1606.58	3365.92	4556.92	6.90547	0.809244	0.485508	4276.98	12514.9	-0.373593
L1.C	10.28	5.26	15.7762	2.05	7.69571	0.08	1.19243	17.2891	81.1884	2462.02	1618.26	3371.6	4112.38	3.52486	-0.147392	0.331331	4298.02	12529	-0.644878
L3.A	15.68	6.34	18.0678	2.18	8.28798	1.84	1.17257	10.9297	90.7884	2612.18	1737.47	3659.49	6928.58	6.49366	1.16123	1.29916	4639.89	13647.5	0.452877	0.393122	219.91
L3.B	15.28	6.49	17.8302	2.02	8.82683	1.2	1.05385	14.0477	90.0158	2603.82	1724.72	3622.68	5455.83	6.86509	1.34124	1.33726	4606.3	13539.2	0.234946
L3.C	27.8	6.86	18.6378	2.12	8.79142	2.3	1.33621	9.12354	88.3336	2599.18	1711.23	3590.82	3134.15	5.86727	1.1623	1.30584	4560.12	13392.1	0.491542
S1.A	22.56	6.04	19.5558	2.18	8.97055	1.04	1.44363	16.2343	63.9928	2133.53	1381.89	2830.17	6837.31	10.0504	3.24318	2.23479	3635.93	10455.7	0.765442	0.20886	163.707
S1.B	13.64	5.44	16.5948	2	8.2974	0.26	1.02283	17.3931	62.7587	2033.26	1324.99	2680.54	5620.93	7.60326	1.40955	1.85389	3429.77	9929.4	-0.394255
S1.C	25.76	5.91	19.0136	2.2	8.64255	0.84	1.19353	15.2772	69.6209	2258.67	1462.64	3009.05	3839.96	7.05542	1.55209	1.84793	3853.41	11130.2	0.255393
S3.A	24.32	5.6	18.2428	2.17	8.40682	0.24	1.42035	21.7174	64.1279	2213.63	1413.32	2904.39	6194.42	7.48281	0.895495	0.712666	3737.83	10673.9	0.150254	-0.0344402	89.496
S3.B	28.8	5.75	19.7566	2.21	8.93964	0.6	0.969545	17.4239	59.168	2002.28	1282.1	2577.86	9657.62	8.7002	1.53545	1.22399	3360.91	9624.28	0.246278
S3.C	9.48	5.48	17.1895	2.12	8.10825	0.24	1.25763	20.2207	56.2321	1953.26	1258.79	2557.06	8641.4	4.66228	0.333147	0.733777	3269.13	9295.66	-0.499852
CL1.A	26.16	6.86	19.5598	2.15	9.09758	2.64	1.11822	12.6559	72.0372	2312.03	1480.04	3079.19	2474.42	6.4525	0.838027	0.84954	3953.73	11386.7	0.15581	-0.159691	51.292
CL1.B	13.36	5.84	18.6732	2.07	9.02087	0.32	1.12229	13.6802	72.4549	2285.85	1470.27	3075.65	4797.5	4.37725	0.356787	0.54431	3941.34	11331	-0.499803
CL1.C	16.4	6.63	19.3675	2.16	8.96644	1.52	1.16796	13.1257	69.085	2195.78	1403.34	2891.78	2380.77	6.17389	0.762724	0.932744	3734.32	10703.7	-0.13508
CL3.A	18	6.72	25.0696	2.15	11.6603	4.38	1.56527	7.93514	71.8344	2195.8	1401.26	2905.48	1471.77	7.04651	0.897515	1.0562	3726.72	10745.2	0.460822	0.341955	204.303
CL3.B	18.92	6.76	20.6395	2.15	9.59977	1.58	1.56393	11.8317	74.0237	2293.51	1480.23	3104.11	3816.38	6.91518	1.43137	0.67708	3934.48	11416.2	0.324367
CL3.C	14.2	6.85	22.3825	2.18	10.2672	1.2	1.33243	10.0441	74.4409	2280.76	1471.24	3080.78	4030.37	7.08773	0.997146	1.1298	3917.55	11305.2	0.240677
SL1.A	15.84	5.56	17.1051	2	8.55255	0.2	1.31224	10.9965	74.6832	2305.71	1477.11	3078.66	1867.92	4.77362	0.684613	0.224811	3924.47	11355.8	-0.710918	-0.0886108	72.973
SL1.B	24.92	5.79	18.5582	2.1	8.83724	0.44	1.50615	15.3818	66.9994	2107.66	1338.61	2774.14	4576.63	5.75487	0.762187	0.451415	3554.47	10183.9	-0.170636
SL1.C	19.84	6.27	18.6486	2.19	8.51534	1.58	1.21885	11.6601	74.9726	2285.49	1449.53	3049.45	5677.85	9.47078	3.09491	1.96987	3890.31	11291.7	0.615721
SL3.A	9.12	6.12	17.5951	2.07	8.50005	0.56	1.13816	14.9499	75.9038	2273.06	1464.27	3074.83	2673.93	7.49815	1.46726	1.15103	3907.79	11253.2	-0.228209	0.359901	209.777
SL3.B	19.96	6.52	18.5157	2.12	8.73382	2.02	1.45631	10.8274	78.6564	2315.48	1495.54	3125.48	4598.7	8.40709	2.41119	1.45787	3982.8	11471.8	0.519253
SL3.C	30.84	6.73	18.7928	2.18	8.62055	2.72	1.45312	11.0588	71.2931	2176.09	1389.04	2899.17	3817.36	9.50975	2.95226	1.76412	3697.3	10640.3	0.788658
Note: The abundance of functional genes was represented by the normalized signal intensity measured by GeoChip5.0.
